# Supplementary material for: Long-term outcomes after stress echocardiography in real-world practice: a 5-year follow-up of the UK EVAREST study
Source: Eur Heart J Cardiovasc Imaging. 2024 Nov 12;26(2):187–96. doi: 10.1093/ehjci/jeae291 (PMC11781832; doi:10.1093/ehjci/jeae291)
Supplement: jeae291_Supplementary_Data [file jeae291_supplementary_data.zip]

Archive with 2 entries (2 files):
- Supplemental Material.docx
- Supplementary Material - NHS Digital Codes.xlsx
