# Supplementary material for: Long-term outcomes after stress echocardiography in real-world practice: a 5-year follow-up of the UK EVAREST study
Source: Eur Heart J Cardiovasc Imaging. 2024 Nov 12;26(2):187–96. doi: 10.1093/ehjci/jeae291 (PMC11781832; doi:10.1093/ehjci/jeae291)
Supplement: jeae291_Supplementary_Data [file jeae291_supplementary_data.zip › Supplementary Material - NHS Digital Codes.xlsx]

## Sheet: Angiography - DIDS
NICIP Code	SnomedCT Description
CACRY	Computed tomography angiography of coronary arteries (procedure)
CCAGAC	Gated computed tomography of heart with contrast (procedure)
CCORGC	Computed tomography angiography of coronary artery bypass graft (procedure)
FACLV	Fluoroscopic angiography of left side of heart (procedure)
FACOG	Fluoroscopic angiography of coronary graft using contrast (procedure)
FACRH	Fluoroscopic angiography of right side of heart (procedure)
FAIUS	Intravascular ultrasound scan (procedure)
FALHC	Fluoroscopic angiography of left ventricle and coronary arteries (procedure) (418903008)
FCARD	Fluoroscopic angiography of coronary arteries (procedure)
FCPLN	Insertion of cardiac pressure wire using fluoroscopic guidance (procedure)
FHART	Cardiac fluoroscopy (procedure)
FOCAL	Optical coherence tomography of coronary artery using fluoroscopic guidance (procedure)
FOCAR	Optical coherence tomography of coronary artery using fluoroscopic guidance (procedure)
FTHRC	Fluoroscopic angiography for thrombolysis follow-up (procedure)
IACOAP	Fluoroscopic percutaneous transluminal angioplasty of coronary artery (procedure)
IACOAS	Fluoroscopic angiography of coronary artery and insertion of stent (procedure)
IATHAX	Fluoroscopy guided percutaneous transluminal atherectomy by laser (procedure)
IATHCX	Fluoroscopy guided percutaneous transluminal atherectomy by cutting balloon (procedure)
IATHOX	Fluoroscopy guided percutaneous transluminal atherectomy by rotary cutter (procedure)
ICARDN	Fluoroscopic angiography and aspiration of heart (procedure) (419470007)
ICORAX	Percutaneous transluminal atherectomy of coronary artery by rotary cutter using fluoroscopic guidance (procedure)
ICORD	Intravascular ultrasound doppler imaging of coronary artery using fluoroscopic guidance (procedure)
ICORDS	Percutaneous insertion of drug eluting stent into coronary artery using fluoroscopic guidance (procedure)
IDRBAP	Percutaneous transluminal drug eluting balloon angioplasty using fluoroscopic guidance (procedure)
IPCI	Percutaneous coronary intervention (procedure) (415070008)
IPPCI	Primary percutaneous coronary intervention using fluoroscopic guidance (procedure)
IPWCAI	Cardiac catheterization with insertion of pressure wire using fluoroscopic guidance (procedure)
IPWPCI	Insertion of cardiac pressure wire using fluoroscopic guidance (procedure)
IRCCL	Percutaneous transluminal revascularization of chronic total occlusion of coronary artery using fluoroscopic guidance (procedure) (713617008)
IRCCR	Percutaneous transluminal revascularization of chronic total occlusion of coronary artery using fluoroscopic guidance (procedure)
UCORA	Intravascular ultrasonography of coronary artery using fluoroscopic guidance (procedure)
UIART	Intravascular ultrasound of artery (procedure)
UICEG	Intracardiac ultrasonography (procedure)

## Sheet: PCI - DIDS
NICIP Code	SnomedCT Description
IACOAP	Fluoroscopic percutaneous transluminal angioplasty of coronary artery (procedure)
IACOAS	Fluoroscopic angiography of coronary artery and insertion of stent (procedure)
IATHAX	Fluoroscopy guided percutaneous transluminal atherectomy by laser (procedure)
IATHCX	Fluoroscopy guided percutaneous transluminal atherectomy by cutting balloon (procedure)
IATHOX	Fluoroscopy guided percutaneous transluminal atherectomy by rotary cutter (procedure)
ICARDN	Fluoroscopic angiography and aspiration of heart (procedure) (419470007)
ICORAX	Percutaneous transluminal atherectomy of coronary artery by rotary cutter using fluoroscopic guidance (procedure)
ICORDS	Percutaneous insertion of drug eluting stent into coronary artery using fluoroscopic guidance (procedure)
IDRBAP	Percutaneous transluminal drug eluting balloon angioplasty using fluoroscopic guidance (procedure)
IPCI	Percutaneous coronary intervention (procedure) (415070008)
IPPCI	Primary percutaneous coronary intervention using fluoroscopic guidance (procedure)
IRCCL	Percutaneous transluminal revascularization of chronic total occlusion of coronary artery using fluoroscopic guidance (procedure) (713617008)
IRCCR	Percutaneous transluminal revascularization of chronic total occlusion of coronary artery using fluoroscopic guidance (procedure)

## Sheet: APC (Procedures) - OPCS 4.10
OPCS 4.10 Code	Description
K40.1	Saphenous vein graft replacement of one coronary artery
K40.2	Saphenous vein graft replacement of two coronary arteries
K40.3	Saphenous vein graft replacement of three coronary arteries
K40.4	Saphenous vein graft replacement of four or more coronary arteries
K40.8	Other specified
K40.9	Unspecified
K41.1	Autograft replacement of one coronary artery NEC
K41.2	Autograft replacement of two coronary arteries NEC
K41.3	Autograft replacement of three coronary arteries NEC
K41.4	Autograft replacement of four or more coronary arteries NEC
K41.8	Other specified
K41.9	Unspecified
K42.1	Allograft replacement of one coronary artery
K42.2	Allograft replacement of two coronary arteries
K42.3	Allograft replacement of three coronary arteries
K42.4	Allograft replacement of four or more coronary arteries
K42.8	Other specified
K42.9	Unspecified
K43.1	Prosthetic replacement of one coronary artery
K43.2	Prosthetic replacement of two coronary arteries
K43.3	Prosthetic replacement of three coronary arteries
K43.4	Prosthetic replacement of four or more coronary arteries
K43.8	Other specified
K43.9	Unspecified
K44.1	Replacement of coronary arteries using multiple methods
K44.2	Revision of replacement of coronary artery
K44.8	Other specified
K44.9	Unspecified
K45.1	Double anastomosis of mammary arteries to coronary arteries
K45.2	Double anastomosis of thoracic arteries to coronary arteries NEC
K45.3	Anastomosis of mammary artery to left anterior descending coronary artery
K45.4	Anastomosis of mammary artery to coronary artery NEC
K45.5	Anastomosis of thoracic artery to coronary artery NEC
K45.6	Revision of connection of thoracic artery to coronary artery
K45.8	Other specified
K45.9	Unspecified
K46.1	Double implantation of mammary arteries into heart
K46.2	Double implantation of thoracic arteries into heart NEC
K46.3	Implantation of mammary artery into heart NEC
K46.4	Implantation of thoracic artery into heart NEC
K46.5	Revision of implantation of thoracic artery into heart
K46.8	Other specified
K46.9	Unspecified
K47.1	Endarterectomy of coronary artery
K48.3	Open angioplasty of coronary artery
K49.1	Percutaneous transluminal balloon angioplasty of one coronary artery
K49.2	Percutaneous transluminal balloon angioplasty of multiple coronary arteries
K49.3	Percutaneous transluminal balloon angioplasty of bypass graft of coronary artery
K49.4	Percutaneous transluminal cutting balloon angioplasty of coronary artery
K49.8	Other specified
K49.9	Unspecified
K50.1	Percutaneous transluminal laser coronary angioplasty
K50.2	Percutaneous transluminal coronary thrombolysis using streptokinase
K50.3	Percutaneous transluminal injection of therapeutic substance into coronary artery NEC
K50.4	Percutaneous transluminal atherectomy of coronary artery
K51.1	Percutaneous transluminal angioscopy
K51.2	Intravascular ultrasound of coronary artery
K51.8	Other specified
K51.9	Unspecified
K63.1	Angiocardiography of combination of right and left side of heart
K63.2	Angiocardiography of right side of heart NEC
K63.3	Angiocardiography of left side of heart NEC
K63.4	Coronary arteriography using two catheters
K63.5	Coronary arteriography using single catheter
K63.6	Coronary arteriography NEC
K63.8	Other specified
K63.9	Unspecified
K65.1	Catheterisation of combination of right and left side of heart NEC
K65.2	Catheterisation of right side of heart NEC
K65.3	Catheterisation of left side of heart NEC
K65.4	Catheterisation of left side of heart via atrial transeptal puncture
K65.8	Other specified
K65.9	Unspecified
K75.1	Percutaneous transluminal balloon angioplasty and insertion of 1-2 drug-eluting stents into coronary artery
K75.2	Percutaneous transluminal balloon angioplasty and insertion of 3 or more drug-eluting stents into coronary artery
K75.3	Percutaneous transluminal balloon angioplasty and insertion of 1-2 stents into coronary artery
K75.4	Percutaneous transluminal balloon angioplasty and insertion of 3 or more stents into coronary artery NEC
K75.8	Other specified
K75.9	Unspecified
K76.1	Percutaneous transluminal balloon dilation of cardiac conduit
K76.8	Other specified
K76.9	Unspecified

## Sheet: APC (Conditions) - ICD-10
ICD-10 Code	Description
I20	Angina pectoris
I20.0	Unstable angina
I20.1	Angina pectoris with documented spasm
I20.8	Other forms of angina pectoris
I20.9	Angina pectoris, unspecified
I21	Acute myocardial infarction
I21.0	Acute transmural myocardial infarction of anterior wall
I21.1	Acute transmural myocardial infarction of inferior wall
I21.2	Acute transmural myocardial infarction of other sites
I21.3	Acute transmural myocardial infarction of unspecified site
I21.4	Acute subendocardial myocardial infarction
I21.9	Acute myocardial infarction, unspecified
I22	Subsequent myocardial infarction
I22.0	Subsequent myocardial infarction of anterior wall
I22.1	Subsequent myocardial infarction of inferior wall
I22.8	Subsequent myocardial infarction of other sites
I22.9	Subsequent myocardial infarction of unspecified site
I23	Certain current complications following acute myocardial infarction
I23.0	Haemopericardium as current complication following acute myocardial infarction
I23.1	Atrial septal defect as current complication following acute myocardial infarction
I23.2	Ventricular septal defect as current complication following acute myocardial infarction
I23.3	Rupture of cardiac wall without haemopericardium as current complication following acute myocardial infarction
I23.4	Rupture of chordae tendineae as current complication following acute myocardial infarction
I23.5	Rupture of papillary muscle as current complication following acute myocardial infarction
I23.6	Thrombosis of atrium, auricular appendage, and ventricle as current complications following acute myocardial infarction
I23.8	Other current complications following acute myocardial infarction
I24	Other acute ischaemic heart diseases
I24.0	Coronary thrombosis not resulting in myocardial infarction
I24.1	Dressler syndrome
I24.8	Other forms of acute ischaemic heart disease
I24.9	Acute ischaemic heart disease, unspecified
I25	Chronic ischaemic heart disease
I25.0	Atherosclerotic cardiovascular disease, so described
I25.1	Atherosclerotic heart disease
I25.2	Old myocardial infarction
I25.3	Aneurysm of heart
I25.4	Coronary artery aneurysm and dissection
I25.5	Ischaemic cardiomyopathy
I25.6	Silent myocardial ischaemia
I25.8	Other forms of chronic ischaemic heart disease
I25.9	Chronic ischaemic heart disease, unspecified
I46	Cardiac arrest
I46.0	Cardiac arrest with successful resuscitation
I46.1	Sudden cardiac death, so described
I46.9	Cardiac arrest, unspecified
